# Supplementary material for: Lumbar spine bone mineral density in women breastfeeding for a period of 4 to 6 months: systematic review and meta-analysis
Source: Int Breastfeed J. 2023 Dec 18;18:68. doi: 10.1186/s13006-023-00607-8 (PMC10729562; doi:10.1186/s13006-023-00607-8)
Supplement: Supplementary file 2 — Additional file 2: Table 1. a Complete findings of the selected articles included in the systematic review. [file 13006_2023_607_MOESM2_ESM.xlsx]

## Sheet: Planilha1
	Table 1a Complete findings of the selected articles included in the systematic review
	Author/	Location	Population	Sample Size	Groups	Duration	Results
	year
							Study of breastfeeding			Study of weaning
							Breastfeeding women (N=87)	Non-breastfeeding women (N=81)	Breastfeeding women (N=76)		Non-breastfeeding women (N=82)
		Cincinnati USA	Women (20 to 36 years old) with low or moderate calcium intake (≤ 800 mg/day), breastfeeding and offering artificial formula	326	Placebo group mainly lactose;	6 months	↓ Total bone mass (g)	↑ Total bone mass (g)	↓ Total bone mass (g)		↑ Total bone mass (g)
	Kalkwarf et al., 1997				Breastfeeding group 1 g Ca/day or lactose;		BMD (g/cm2):	BMD (g/cm2):	BMD (g/cm2):		BMD (g/cm2):
					Weaning group 1 g Ca/day or lactose.		↓ Lumbar spine	↑ Lumbar spine	↑ Lumbar spine		↑ Lumbar spine
							Ultradistal radius and distal third of radius, there was no difference	Ultradistal radius and distal third of radius, there was no difference	Ultradistal radius and distal third of radius, there was no difference		Ultradistal radius and distal third of radius, there was no difference
							BF Group (N=47)	FF Group (N=11)	NPNL Group (N=22)
			Healthy white women (20 to 40 years old)	80	BF Group = breastfeeding ≥ 3 months;		BMD (%):	BMD (%):	BMD (%):
	Laskey et al., 1998	Cambridge UK			FF group = formula;	3 months	↓ Lumbar spine	Lumbar spine, Femoral neck, Trochanter, Total hip, Whole body, Radial diaphysis and wrist, there was no difference	Lumbar spine, Femoral neck, Trochanter, Total hip, Whole body, Radial diaphysis and wrist, there was no difference
					NPNL group = non-pregnant and non-lactating women, control.		↓ Femoral neck
							↓ Total hip
							↓ Whole body
							Trochanter, Radial diaphysis and wrist, there was no difference
							Pre-pregnancy	T1	T2		T3	IL		AM
			Healthy women who consumed ≈1200 mg calcium/day (<22 years or >42 years)	14	Pre-pregnancy = before conception;	24 months	BMD (g/cm2):	BMD (g/cm2):	BMD (g/cm2):		BMD (g/cm2):	BMD (g/cm2):		BMD (g/cm2):
	Ritchie et al., 1998	California, Berkeley (USA)			T1 = first trimester, 8 to 10 weeks;		↓Arms	↑Arms	↑Arms		↑Arms	↑Arms		↑Arms
					T2 = second trimester, 23 to 26 weeks;		Legs, there was no difference ↓Trunk	↑Trunk	↑Trunk		↑Trunk	↑Trunk		Legs, there was no difference ↑Trunk
					T3 = third trimester, 34 to 36 weeks;		↑Whole body	Legs and whole body, there was no difference	Legs and whole body, there was no difference		Legs and whole body, there was no difference	Legs and whole body, there was no difference		↓Whole body
					IL = onset of breastfeeding 6 to 10 weeks postpartum;		BMC (g):	Whole body, there was no difference	BMC (g):		BMC (g):	BMC (g):		BMC (g):
					AM = after menstruation, 5±2 months.		Whole body, there was no difference	trabecular BMD (mg/cm3): Lumbar spine, there was no difference	Whole body, there was no difference trabecular BMD (mg/cm3):		Whole body, there was no difference	Whole body, there was no difference		Whole body, there was no difference
							trabecular BMD (mg/cm3):		Lumbar spine, there was no difference		trabecular BMD (mg/cm3):	trabecular BMD (mg/cm3):		trabecular BMD (mg/cm3):
							↑ Lumbar spine				Lumbar spine, there was no difference.	↓ Lumbar spine		↑ Lumbar spine
							Pre-pregnancy	16	26		36	2WPP		12WPP
	Naylor et al., 2003	Sheffield, United Kingdom	Women who were planning to become pregnant (20 to 36 years old)	17	Pre-pregnancy = before conception, 12±2.8 weeks;	8 to 10 months	BMD (g/cm2):	BMD (g/cm2):			BMD (g/cm2):	BMD (g/cm2):		BMD (g/cm2):
					16 weeks of gestation = 16±0.3 weeks;		Whole body, there was no difference ↑ Lumbar spine	Whole body, there was no difference ↓ Lumbar spine	BMD (g/cm2):		Whole body, there was no difference ↓ Lumbar spine	Whole body, there was no difference ↓ Lumbar spine		Whole body, there was no difference ↑ Lumbar spine
					26 weeks of gestation = 26±0.3 weeks;		↓ Upper limbs (UL)	↑ UL	Whole body, there was no difference ↓ Lumbar spine		↑ UL	↑UL		↓ UL
					36 weeks of gestation = 36±0.3 weeks; and at 2 weeks postpartum (2WPP) = 1.9±0.3 weeks;		↓ Lower limbs (LL)	↑LL	↑UL		↑UL	↑ LL		↓ LL
					12 weeks postpartum (12WPP) = 12.7±0.3 weeks.				↑ LL
							C	BFF	BF6		BF12
	Glerean et al, 2010	Buenos Aires, Argentina	Primiparous and nulliparous women (21 to 40 years old)	61	Control group (C) nulliparous;	12 months	BMD (g/cm2):		BMD (g/cm2):		BMD (g/cm2):
					BFF group = primiparous women who breastfed at birth;		↑ Lumbar vertebrae L2-L4	BMD (g/cm2):	=Lumbar vertebrae M2-M4		↑Lumbar vertebrae L2-L4
					BF6 group = breastfeeding 6 months;		Femoral neck	↓ Lumbar vertebrae L2-L4	= Femoral neck		↑ Femoral neck
					BF12 group = breastfeeding 12 months.		Trochanter	Femoral neck and Trochanter, no difference
									=Trochanter equal postpartum!!		↑Trochanter
							ADO group (15 days postpartum)	ADO group (90 days postpartum	ADO group (365 days postpartum)		ADU group (15 days postpartum)	ADU group (90 days postpartum		ADU group (365 days postpartum)
	Sámano et al., 2011	Mexico City, Mexico	Healthy women	72	ADO group = adolescents, ≥17 years);	67 months	BMD (g/cm2):	BMD (g/cm2):	BMD (g/cm2):		BMD (g/cm2):	BMD (g/cm2):		BMD (g/cm2):
					ADU group = adults, 19 to 29 years.		↓ Lumbar vertebrae L2-L4	↓ Lumbar vertebrae L2-L4 in relation to ADU and ↑ in relation to ADO 15 days postpartum	↓ Lumbar vertebrae L2-L4 in relation to ADU and ↑ in relation to ADO 15 and 90 days postpartum		↑ Lumbar vertebrae L2-L4 in relation to ADO 15 days postpartum and ↓ in relation to ADU 90 and 365 days postpartum	↑ Lumbar vertebrae L2-L4 ↓ Femoral neck		↑ Lumbar vertebrae L2-L4
							↓ Femoral neck	↓ Femoral neck	↓ Femoral neck		↑ Femoral neck			↑ Femoral neck
							Control Group	Pregnancy Group
	Moller et al., 2012	Aarhus C, Denmark	Healthy white women (25 to 35 years old)	228	Control Group = women without pregnancy plans	19 months	BMD (g/cm2):	BMD (g/cm2):
					Pregnancy Group = women who planned to get pregnant.		↑Whole body	↓Whole body
							↑Lumbar spine	↓Lumbar spine
							↑Hip	↓Hip
							↑ Ultradistal forearm	↓ Ultradistal forearm
							↑1/3 of the proximal distal forearm	↓1/3 of the proximal distal forearm
							↑Total forearm	↓ Total forearm
							BF52	NPNL	F52
	Sawo et al., 2013	Keneba and Manduar villages in West Kiang countryside, The Gambia	Women (28.6±8.4 years)	33	BF52 = 52 weeks of breastfeeding;	1997 to 2000	Whole body: ↓BMC (g)	Whole body: ↓BMC (g)	Whole body: ↓BMC (g)
					NPNL = 3 months after breastfeeding and not pregnant for at least 3 months;		↓Bone area (cm2)	↓Bone area (cm2)	↓Bone area (cm2)
					F52 = breastfeeding subsequent to 52 weeks postpartum.		↓BMD (g/cm2) ↓SA-BMC (g)	↓BMD (g/cm2) ↑SA-BMC (g)	↓BMD (g/cm2) ↓SA-BMC (g)
							Lumbar spine:	Lumbar spine:	Lumbar spine:
							↓BMC (g)	↑BMC (g)	↓BMO (g)
							↓ Bone area (cm2)	↑ Bone Area (cm2)	↓ Bone Area (cm2)
							↓BMD (g/cm2)	↑BMD (g/cm2)	↓BMD (g/cm2)
							↓SA-BMC (g)	↑SA-BMC (g)	↓SA-BMC (g)
							Total hip:	Total hip:	Total hip:
							↓BMC (g)	↑BMC (g)	↓BMC (g)
							↓ Bone Area (cm2)	Bone area (cm2), não houve diferença	↓ Bone area (cm2)
							↓BMD (g/cm2)	↑BMD (g/cm2)	↑BMD (g/cm2)
							↓SA-BMC (g)	↑SA-BMC (g)	↑SA-BMC (g)
							Femoral neck:	Femoral neck:	Femoral neck:
							↓BMC (g)	↑BMC (g)	↓BMC (g)
							↓ Bone Area (cm2)	↑ Bone area (cm2)	↓ Bone area (cm2)
							↓BMD (g/cm2)	BMD (g/cm2) e SA-BMC (g), there was no difference	↓BMD (g/cm2)
							↓SA-BMC (g)	Trochanter:	↓SA-BMC (g)
							Trochanter:	BMC (g), there was no difference	Trochanter:
							↓BMC (g)	↓ Bone area (cm2)	↓BMC (g)
							↓ Bone area (cm2)	BMD (g/cm2)	↓ Bone area (cm2)
							↓BMD (g/cm2)	↑SA-BMC (g)	↑BMD (g/cm2)
							↓SA-BMC (g)	Femoral axis:	↑SA-BMC (g)
							Femoral axis:	↑BMC (g)	Femoral axis:
							↓BMC (g)	Bone area (cm2), there was no difference ↑BMD (g/cm2)	↓BMC (g)
							↓ Bone area (cm2)	↑SA-BMC (g)	↓Bone area (cm2)
							↓BMD (g/cm2)		↓BMD (g/cm2)
							↓SA-BMC (g)		↓SA-BMC (g)
							P	BP	MP/ GM		GGM
	Lebel et al., 2014	Jerusalem, Israel	Women (20 to 46 years old)	132	Primiparous (P) = no pregnancies prior to the current one;	48 hours postpartum	BMD:	BMD:	BMD:		BMD:
					Low parity (BP) = second to fifth live births;		Femoral neck (FN), Lumbar spine (LS), FN-BMD, FN T-scores, FN Z-scores, LS-BMD, LS T-scores and LS Z-scores, there was no difference	Femoral neck(FN), Lumbar spine (LS), FN-BMD, FN T-scores, FN Z-scores, LS-BMD, EL T-scores and LS Z-scores, there was no difference	Femoral neck(FN), Lumbar spine (LS), FN-BMD, FN T-scores, FN Z-scores, LS-BMD, LS T-scores and LS Z-scores, there was no difference		Femoral neck(FN), Lumbar spine (LS), FN-BMD, FN T-scores, FN Z-scores, LS-BMD, LS T-scores and LS Z-scores, there was no difference
					Medium parity or grand multiparous (MP/GM) = sixth to ninth live births; Grand-grand multiparous (GGM) = ≥10th birth.
	Sámano et al., 2014	Mexico City, Mexico	women in the	73	Adolescents (ADO) = ≤17 years;	91 months	BMD (g/cm2):	BMD (g/cm2):	BMD (g/cm2):		BMD (g/cm2):	BMD (g/cm2):		BMD (g/cm2):
			postpartum period		Adults (ADU) = 18 to 29 years.		↓Lumbar vertebrae L2-L4	↓Lumbar vertebrae L2-L4	↓Lumbar vertebrae L2-L4		↑Lumbar vertebrae L2-L4	↑Lumbar vertebrae L2-L4		↑Lumbar vertebrae L2-L4
							↓Femoral neck	↓Femoral neck	↓Femoral neck		↑Femoral neck	↑Femoral neck		↑Femoral neck
							↓Trochanter	↓Trochanter	↓Trochanter		↑Trochanter	↑Trochanter		↑Trochanter
							↓ Wards Triangle	↓ Wards Triangle	↓ Wards Triangle		↑ Wards Triangle	↑ Wards Triangle		↑ Wards Triangle
							Basal	4 months	12 months		18 months
	Brembeck et al., 2016	Gothenburg, Sweden	Pregnant women (25 to 40 years old)	81	Basal = 2 weeks of pregnancy	36 months	BMD (g/cm2):	BMD (g/cm2):	BMD (g/cm2):
					4 months = 4 months postpartum		↑Lumbar spine	↓Lumbar spine	↑Lumbar spine		BMD (g/cm2):
					12 months = 12 months postpartum 18 months = 18 months postpartum		↑Basal cortical	↓ Basal cortical	↓ Basal cortical		↑Lumbar spine
							↑ Cortical thickness in the ultradistal tibia (mm)	↓ Cortical thickness in the ultradistal tibia (mm)	↓ Cortical thickness in the ultradistal tibia (mm)		↓Cortical basal
							↑ Trabecular thickness in the ultradistal tibia (mm)	↓ Trabecular thickness in the ultradistal tibia (mm)	↓ Trabecular thickness in the ultradistal tibia (mm)		↑ Cortical thickness in the ultradistal tibia (mm)
											↓ Trabecular thickness in the ultradistal tibia (mm)
							BCa Group	MCa Group	ACa Group
	Zhang et al., 2016	Guangzhou, China	Puerperal women (20 to 35 years old)	150	BCa group = low Ca, 40 g of powdered milk containing 300 mg of Ca and 5 μg of vitamin D;	12 months	BMD (g/cm2):	BMD (g/cm2):	BMD (g/cm2):
					MCa group = medium Ca content, 40 g of powdered milk containing 300 mg of Ca;		↓Whole body	↑ Whole body	↑ Whole body
					ACa group = high Ca content, 40 g of powdered milk containing 600 mg of Ca.		↓Lumbar spine	↓Lumbar spine	↑Lumbar spine
							↓ Left hip	↑ Left hip	↑ Left hip
							↓ Total femur	↑ Total femur	↑ Total femur
							↓Femoral neck	↑ Femoral neck	↑ Femoral neck
							↓Trochanter	↑Trochanter	↑Trochanter
							↓ Wards Triangle	↑ Wards Triangle	↑ Wards Triangle
							Basal	Follow-up
	Cooke-Hubley et al., 2017	Newfoundland, Canada	Women who exclusively breastfed for 6 months	31	Basal = women who intended to wean after	12 months		BMD (%):
					6 months postpartum, considered early end of exclusive breastfeeding;		BMD (%):	↑ Thoracic and lumbar spine
					Follow-up = observation continued for a further 6 months postpartum (1 year postpartum).		↓Thoracic and lumbar spine	Femoral neck Whole body, there was no difference
							C Group	P Group	M Group		T Group
	Teerapornpuntakit et al., 2017	Bangkok, Thailand	Healthy women (18 to 35 years old)	80	C Group = control, non-pregnant/non-breastfeeding women;	6 months	BMD (g/cm2):		BMD (g/cm2):
					P Group = early breastfeeding, 1–2 months;		↑Lumbar spine L1-L4	BMD (g/cm2):	↓Lumbar spine L1-L4		BMD (g/cm2):
					M Group = mid breastfeeding, 3–4 months;		↑ Total femur	#NAME?	=Total femur		↓Lumbar spine L1-L4
					T Group = late breastfeeding, 5–6 months.		Femoral neck, there was no difference ↑ Wards Triangle	#NAME?	Femoral neck, there was no difference = Wards Triangle		↓Total femur
							↑Trochanter	Femoral neck, there was no difference = Wards Triangle	=Trochanter		Femoral neck, there was no difference =↓ Wards Triangle
							↑ Femoral shaft	#NAME?	= Femoral shaft		↓Trochanter
								#NAME?			↓ Femoral shaft
							P Group	Ca Group
	Cullers et al., 2019	Oakland, California, USA	Women in the 16th week of pregnancy	64	P Group = placebo;	33 months
					Ca Group = supplemented with 1000 mg of Ca/day.		Distal tibial metaphysis (g/cm3) =	Distal tibial metaphysis (g/cm3) =
							↓BMD total	↑BMD total
							↓BMD trabecular	↑BMD trabecular
							Proximal tibial diaphysis (g/cm3) =	Proximal tibial diaphysis (g/cm3) =
							↓BMD total	↑BMD total
							↓BMD cortical	↑BMD cortical
							Distal radial metaphysis (g/cm3) =	Distal radial metaphysis (g/cm3) =
							↓BMD total	↑BMD total
							↓BMD trabecular	↑BMD trabecular
							Proximal radial diaphysis (g/cm3) =	Proximal radial diaphysis (g/cm3) =
							↓BMD total	↑BMD total
							↓BMD cortical	↑BMD cortical
							NPNL Group	Pregnancy group
	Ó Breasail et al., 2020	Cambridge, United Kingdom	Healthy women (30 to 45 years old)	90	NPNL Group = non-pregnant non-breastfeeding;	21 months	BMD (mg/cm3) - tibia:	BMD (mg/cm3) - tibia:
					Pregnancy Group = healthy pregnant women.		↑Total	↓Total
							↑Cortical	↓Cortical
							↑Trabecular	↓Trabecular
							BMD (mg/cm3) - radius:	BMD (mg/cm3) - radius:
							Total, there was no difference	Total, there was no difference
							↓Cortical	↑Cortical
							Trabecular, there was no difference	Trabecular, there was no difference
	BMD = Bone Mineral Density, T-scores = Comparison with healthy women (25 to 30 years) who are categorized according to WHO classifications to identify people who are at risk for osteoporosis and/or fractures, Z-scores = Comparison with healthy women of the same age.
